# Supplementary material for: Role of Muscarinic Receptor Signaling Processes in Specific Aspects of Morphine-Induced Respiratory Depression in Rats
Source: Pharmaceuticals (Basel). 2026 Jul 17;19(7):1101. doi: 10.3390/ph19071101 (PMC13414587; doi:10.3390/ph19071101)
Supplement: Supplementary file 1 [file pharmaceuticals-19-01101-s001.zip]

Archive with 1 entries (1 files):
- pharmaceuticals-4327870-supplementary.pdf
